# Supplementary material for: In vivo and in vitro reconstitution of unique key steps in cystobactamid antibiotic biosynthesis
Source: Nat Commun. 2021 Mar 16;12:1696. doi: 10.1038/s41467-021-21848-3 (PMC7966384; doi:10.1038/s41467-021-21848-3)
Supplement: Supplementary file 4 — Supplementary Data 1–4 [file 41467_2021_21848_MOESM4_ESM.xlsx]

## Sheet: Supplementary Data 1
	Bacterial strain	Genotype	Reference
	Native cystobactamid producer strains
	C. velatus Cbv34	-	HIPS/MINS
	M. fulvus SBMx122	-	HIPS/MINS
	Cloning strains
	E. coli DH10β	F-, mcrA, Δ(mrr-hsdRMS-mcrBC), Φ80lacZΔM15, ΔlacX74, recA1, araD139, Δ(ara-leu)7697, galU, galK, rpsL (StrR), endA1, nupG, λ-	Invitrogen
	E. coli HS996	F-, mcrA, Δ(mrr-hsdRMS-mcrBC), Φ80lacZΔM15, ΔlacX74, recA1, araD139, Δ(ara-leu)7697, galU, galK, rpsL (StrR), endA1, nupG, fhuA::IS2	Invitrogen
	E. coli NEB10β	mcrA, spoT1Δ(mrr-hsdRMS-mcrBC), Φ80d(lacZΔM15)recA1, relA1, ΔlacX74, recA1, araD139, Δ(ara-leu)7697, galK16, galE15, rpsL (StrR), endA1, nupG, fhuA	New England Biolabs
	E. coli GB05-red	F-, mcrA, Δ(mrr-hsdRMS-mcrBC), Φ80lacZΔM15, ΔlacX74, recA1, araD139, Δ(ara-leu)7697, galU, galK, rpsL (StrR), endA1, nupG, λ-, ΔfhuA, PBAD-gbaA ΔybcC, ΔrecET19	Gene Bridges
	S. cerevisiae ATCC4004247	MATa, his3Δ1, leu2Δ0, met15Δ0, ura3Δ0, ydr411c::KanMX4	ATCC
	E. coli DH10β pGH-hPvanABC	E. coli DH10β pGH-hPvanABC, AmpR	This work
	E. coli DH10β pGH-DEF5-G	E. coli DH10β pGH-DEF5-G, AmpR	This work
	E. coli DH10β pGH-G	E. coli DH10β pGH-G, AmpR	This work
	E. coli DH10β pGH-3-GHIJ5-K	E. coli DH10β pGH-3-GHIJ5-K, AmpR	This work
	E. coli DH10β Dev-3-GHIJ5-K_flong_v2	E. coli DH10β Dev-3-GHIJ5-K_flong_v2, AmpR	This work
	E. coli DH10β pGH-K1_v2	E. coli DH10β pGH-K1_v2, AmpR	This work
	E. coli DH10β pGH-K2_v2	E. coli DH10β pGH-K2_v2, AmpR	This work
	E. coli DH10β pGH-K3_v2	E. coli DH10β pGH-K3_v2, AmpR	This work
	E. coli DH10β pGH-3-KL	E. coli DH10β pGH-3-KL, AmpR	This work
	E. coli DH10β pGH-NtD1LEU2h	E. coli DH10β pGH-NtD1LEU2h, AmpR	This work
	E. coli DH10β pGH-hPvanOPQRS	E. coli DH10β pGH-hPvanOPQRS, AmpR	This work
	E. coli DH10β pGH-T-ABC15-2	E. coli DH10β pGH-T-ABC15-2, AmpR	This work
	E. coli DH10β pGH-3-2345tD1	E. coli DH10β pGH-3-2345tD1, AmpR	This work
	E. coli DH10β pGH-LEU2pc	E. coli DH10β pGH-LEU2pc, AmpR	This work
	E. coli DH10β pGH-pMYC	E. coli DH10β pGH-pMYC, AmpR, CmR	This work
	E. coli DH10β pGH-KanR-Mx9	E. coli DH10β pGH-KanR-Mx9, AmpR, KanR	This work
	E. coli DH10β pGH-TetR-Mx8	E. coli DH10β pGH-TetR-Mx8, AmpR, TetR	This work
	E. coli DH10β pGH-AmpR-tnp	E. coli DH10β pGH-AmpR-tnp, AmpR	This work
	E. coli DH10β pJET1.2KDummy_v2	E. coli HS996 pJET1.2KDummy_v2, AmpR	This work
	E. coli DH10β pSynbio1hPvanABC	E. coli DH10β pSynbio1hPvanABC, AmpR	This work
	E. coli DH10β pSynbio1hPvanABCDEF5-G (+SE)	E. coli DH10β pSynbio1hPvanABCDEF5-G (+SE), AmpR	This work
	E. coli DH10β pSynbio1hPvanABCDEF5-G	E. coli DH10β pSynbio1hPvanABCDEF5-G, AmpR	This work
	E. coli DH10β pGH‑GHIJ5-K_v2	E. coli DH10β pGH‑GHIJ5-K_v2, AmpR	This work
	E. coli DH10β pSynbio1K1_v2	E. coli DH10β pSynbio1K1_v2, AmpR	This work
	E. coli DH10β pSynbio1K12_v2	E. coli DH10β pSynbio1K12_v2, AmpR	This work
	E. coli DH10β pSynbio1K123_v2 (+SE)	E. coli DH10β pSynbio1K123_v2 (+SE), AmpR	This work
	E. coli DH10β pSynbio1K123_v2	E. coli DH10β pSynbio1K123_v2, AmpR	This work
	E. coli DH10β pSynbio13-KL	E. coli DH10β pSynbio13-KL, AmpR	This work
	E. coli DH10β pSynbio13-KLNtD1LEU2h (+SE)	E. coli DH10β pSynbio13-KLNtD1LEU2h (+SE), AmpR	This work
	E. coli DH10β pSynbio13-KLNtD1LEU2h (+SE)	E. coli DH10β pSynbio13-KLNtD1LEU2h (+SE), AmpR	This work
	E. coli HS996 pSynbio1ABC3-2345tD1	E. coli HS996 pSynbio1ABC3-2345tD1, AmpR	This work
	E. coli HS996 pSynbio1ABC3-2345tD1LEU2h	E. coli HS996 pSynbio1ABC3-2345tD1LEU2h, AmpR	This work
	S. cerevisiae ATCC4004247 pMYC20preCysOp1_v2	S. cerevisiae ATCC4004247 pMYC20preCysOp1_v2, LEU2	This work
	S. cerevisiae ATCC4004247 pMYC21CysOp2	S. cerevisiae ATCC4004247 pMYC21CysOp2, LEU2	This work
	E. coli DH10β pMYC20preCysOp1_v2	E. coli DH10β pMYC20preCysOp1_v2, CmR, OtcR	This work
	E. coli DH10β pMYC21CysOp2	E. coli DH10β pMYC21CysOp2, CmR, KanR	This work
	E. coli DH10β pMYC20CysOp1_v2	E. coli DH10β pMYC20CysOp1_v2, CmR, OtcR	This work
	E. coli DH10β pMYC20Cys_v2	E. coli DH10β pMYC20Cys_v2, CmR, OtcR	This work
	E. coli GB05-red pMYC20Cys_v2	E. coli GB2005 pMYC20Cys_v2, CmR, OtcR	This work
	E. coli NEB10β pMYC20Cys_v2ΔAMDHampR	E. coli NEB10β pMYC20Cys_v2ΔAMDHampR, CmR, OtcR, AmpR	This work
	E. coli NEB10β pMYC20Cys_v2ΔAMDH	E. coli NEB10β pMYC20Cys_v2ΔAMDH, CmR, OtcR	This work
	E. coli NEB10β pMYC20Cys_v2ΔcysQampR	E. coli NEB10β pMYC20Cys_v2ΔcysQampR, CmR, OtcR, AmpR	This work
	E. coli NEB10β pMYC20Cys_v4ΔcysQ	E. coli NEB10β pMYC20Cys_v4ΔcysQ, CmR, OtcR	This work
	E. coli NEB10β pMYC20Cys_v2ΔcysJampR	E. coli NEB10β pMYC20Cys_v2ΔcysJampR, CmR, OtcR, AmpR	This work
	E. coli NEB10β pMYC20Cys_v4ΔcysJ	E. coli NEB10β pMYC20Cys_v4ΔcysJ, CmR, OtcR	This work
	E. coli GB05-red pMYC20Cys_v4ΔcysJ	E. coli GB2005 pMYC20Cys_v4ΔcysJ, CmR, OtcR	This work
	E. coli NEB10β pMYC20Cys_v4ΔcysJΔAMDHampR	E. coli NEB10β pMYC20Cys_v4ΔcysJΔAMDHampR, CmR, OtcR, AmpR	This work
	E. coli NEB10β pMYC20Cys_v4ΔcysJΔAMDH	E. coli NEB10β pMYC20Cys_v4ΔcysJΔAMDH, CmR, OtcR	This work
	E. coli NEB10β pMYC20Cys_v2ΔcysBampR	E. coli NEB10β pMYC20Cys_v2ΔcysBampR, CmR, OtcR, AmpR	This work
	E. coli NEB10β pMYC20Cys_v4ΔcysB	E. coli NEB10β pMYC20Cys_v4ΔcysB, CmR, OtcR	This work
	E. coli NEB10β pMYC20Cys_v2ΔcysRampR	E. coli NEB10β pMYC20Cys_v2ΔcysRampR, CmR, OtcR, AmpR	This work
	E. coli NEB10β pMYC20Cys_v4ΔcysR	E. coli NEB10β pMYC20Cys_v4ΔcysR, CmR, OtcR	This work
	E. coli NEB10β pMYC20Cys_v2ΔcysCampR	E. coli NEB10β pMYC20Cys_v2ΔcysCampR, CmR, OtcR, AmpR	This work
	E. coli NEB10β pMYC20Cys_v4ΔcysC	E. coli NEB10β pMYC20Cys_v4ΔcysC, CmR, OtcR	This work
	E. coli DH10β pET-28bcysJ	E. coli DH10β pET-28bcysJ, KanR	This work
	E. coli DH10β pHisSUMOTEVcysH	E. coli DH10β pHisSUMOTEVcysH, KanR	This work
	E. coli DH10β pHisSUMOTEVcysHDAMDH	E. coli DH10β pHisSUMOTEVcysHDAMDH, KanR	This work
	E. coli DH10β pHisSUMOTEVcysB	E. coli DH10β pHisSUMOTEVcysB, KanR	This work
	E. coli DH10β pETduet-1cysA	E. coli DH10β pETduet-1cysA, KanR	This work
	E. coli DH10β pETduet-1cysA cysK-M1	E. coli DH10β pETduet-1cysAcysK-M1, KanR	This work
	E. coli DH10β pETduet-1cysAcysK-M2	E. coli DH10β pETduet-1cysAcysK-M2, KanR	This work
	E. coli DH10β pETduet-1cysA cysK-M3	E. coli DH10β pETduet-1cysAcysK-M3, KanR	This work
	E. coli DH10β pETduet-1cysA cysK-M4	E. coli DH10β pETduet-1cysAcysK-M4, KanR	This work
	E. coli DH10β pETduet-1cysA cysG-M5	E. coli DH10β pETduet-1cysA cysG-M5, KanR	This work
	E. coli DH10β pETduet-1cysA cysG-M6	E. coli DH10β pETduet-1cysA cysG-M6, KanR	This work
	Heterologous host and production strains
	M. xanthus DK1622	-	HIPS/MINS
	M. xanthus DK1622 pMYC20Cys_v2	M. xanthus DK1622 pMYC20Cys_v2, OtcR	This work
	M. xanthus DK1622 pMYC20Cys_v2ΔAMDH	M. xanthus DK1622 pMYC20Cys_v2ΔAMDH, OtcR	This work
	M. xanthus DK1622 pMYC20Cys_v4ΔcysQ	M. xanthus DK1622 pMYC20Cys_v4ΔcysQ, OtcR	This work
	M. xanthus DK1622 pMYC20Cys_v4ΔcysJ	M. xanthus DK1622 pMYC20Cys_v4ΔcysJ, OtcR	This work
	M. xanthus DK1622 pMYC20Cys_v4ΔcysJΔAMDH	M. xanthus DK1622 pMYC20Cys_v4ΔcysJΔAMDH, OtcR	This work
	M. xanthus DK1622 pMYC20Cys_v4ΔcysB	M. xanthus DK1622 pMYC20Cys_v4ΔcysB, OtcR	This work
	M. xanthus DK1622 pMYC20Cys_v4ΔcysC	M. xanthus DK1622 pMYC20Cys_v4ΔcysC, OtcR	This work
	M. xanthus DK1622 pMYC20Cys_v4ΔcysR	M. xanthus DK1622 pMYC20Cys_v4ΔcysR, OtcR	This work
	Protein overexpression strains
	E. coli BL21 (DE3) pET-28bcysJ	E. coli DH10β pET-28bcysJ, KanR	This work
	E. coli BL21 (DE3) pHisSUMOTEVcysH	E. coli DH10β pHisSUMOTEVcysH, KanR	This work
	E. coli BL21 (DE3) pHisSUMOTEVcysHDAMDH	E. coli DH10β pHisSUMOTEVcysHDAMDH, KanR	This work
	E. coli BL21 (DE3) pHisSUMOTEVcysB	E. coli DH10β pHisSUMOTEVcysB, KanR	This work
	E. coli BL21 (DE3) pETduet-1cysA cysK-M1	E. coli DH10β pETduet-1cysAcysK-M1, KanR	This work
	E. coli BL21 (DE3) pETduet-1cysAcysK-M2	E. coli DH10β pETduet-1cysAcysK-M2, KanR	This work
	E. coli BL21 (DE3) pETduet-1cysA cysK-M3	E. coli DH10β pETduet-1cysAcysK-M3, KanR	This work
	E. coli BL21 (DE3) pETduet-1cysA cysK-M4	E. coli DH10β pETduet-1cysAcysK-M4, KanR	This work
	E. coli BL21 (DE3) pETduet-1cysA cysG-M5	E. coli DH10β pETduet-1cysA cysG-M5, KanR	This work
	E. coli BL21 (DE3) pETduet-1cysA cysG-M6	E. coli DH10β pETduet-1cysA cysG-M6, KanR	This work

## Sheet: Supplementary Data 2
	Plasmid	Genotype	Reference
	pSynbio1	Non‑integrative plasmid for cloning in E. coli; oriV and trfA from RK2 plasmid, bla (AmpR), MCS	3
	pMYC	pMYC vector backbone; p15A ori, cat (CmR) from pACYC184, traJ, oriT, CEN6/ARS4, URA3, tD2 terminator from Myxococcus phage Mx8	This work
	pMYC20	TetR-mx8 cloned into pMYC; tetR (OtcR) from pALTER(R)-1, mx8 integrase from Myxococcus phage Mx8	This work
	pMYC21	KanR-mx9 cloned into pMYC; kanR (KanR) from pACYC177, mx9 integrase from Myxococcus phage Mx9	This work
	pJET1.2	pUC ori and rep from pMB1, PlacUV5-eco47I (endonuclease)/T7 promoter-MCS, bla (AmpR)	Thermo Fisher Scientific
	pET-28b	ColE1 ori from pBR322, T7 promoter-MCS, kanR (KanR), lacI	Novagen
	pHisSUMOTEV	-	11
	pETduet-1	ColE1 ori from pBR322, T7 promoter-MCS, bla (AmpR), lacI	Novagen
	pSynbio1hPvanABC	Gene synthesis product hPvanABC cloned into pSynbio1; h URA3 homology from pRS415, Pvan promoter and vanR repressor gene, cysA, cysB, cysC from native cystobactamid producer strain C. velatus Cbv34	This work
	pSynbio1hPvanABCDEF5-G (+SEs)	Gene synthesis product DEF5-G cloned into pSynbio1hPvanABC; cysD, cysE, 5’ end of cysG, including splitter elements (SEs) Cbv34	This work
	pSynbio1hPvanABCDEF5-G	pSynbio1ABCDEF5-G (+SEs) w/o SEs	This work
	pSynbio1K1_v2	Gene synthesis product K1_v2 cloned into pSynbio1; K1 is the first part of cysK from Cbv34	This work
	pSynbio1K12_v2	Gene synthesis product K2_v2 cloned into pSynbio1K1_v2; K2 is the second part of cysK	This work
	pSynbio1K123_v2 (+SEs)	Gene synthesis product K3_v2 cloned into pSynbio1K12_v2; K3 is the third part of cysK; including SEs	This work
	pSynbio1K123_v2	pSynbio1K123 (+SEs) w/o SEs	This work
	pSynbio13-KL	Gene synthesis product 3-KL cloned into pSynbio1; 3’ end of cysK, cysL from Cbv34	This work
	pSynbio13-KLNtD1LEU2h (+SEs)	Gene synthesis product NtD1LEU2h cloned into pSynbio13-KL; cysN from Cbv34, tD1 terminator, LEU2 from pRS415 plasmid, h URA3 homology, including SEs	This work
	pSynbio13-KLNtD1LEU2h	pSynbio13-KLNtD1LEU2h (+SEs) w/o SEs	This work
	pSynbio1ABC3-2345tD1	Gene synthesis product ABC3-2345tD1 cloned into pSynbio1; 3’ end of ABC2 (ABC transporter permease), ABC3 (efflux ABC transporter), ABC4 (hypothetical protein), ABC5 (nucleoporin) from Cbv34, tD1 terminator	This work
	pSynbio1ABC3-2345tD1LEU2h	pSynbio1ABC3-2345tD1, LEU2	This work
	pMYC20preCysOp1_v2	pMYC20, hPvanABCDEF5’-G, G (cysG from Cbv34), 3-GHIJ5-K_v2 (3’ end of cysG, cysH, cysI, cysJ, 5’ end of cysK_v2), KDummy_v2 (rpsL and cysK_v2 homologies), 3-KLNtD1LEU2h	This work
	pMYC20CysOp1_v2	K123_v2 from pSynbio1K123_v2 cloned into pMYC20preCysOp1_v2	This work
	pMYC21CysOp2	pMYC21, hPvanOPQRS (h URA3 homology, cysP, cysQ, cysS from Cbv34), T-ABC15-2 (cysT, ABC1 (ABC transporter ABC-binding protein) and 5’ end of ABC2 (permease) from Cbv34)	This work
	pMYC20Cys_v2	CysOp2 from pMYC21CysOp2 cloned into pMYC20CysOp1_v2	This work
	pMYC20Cys_v2ΔAMDHampR	pMYC20Cys_v2 ∆AMDH (cysH) bla	This work
	pMYC20Cys_v2ΔAMDH	pMYC20Cys_v2 ∆AMDH (cysH)	This work
	pMYC20Cys_v2ΔcysQampR	pMYC20Cys_v2 ∆cysQ bla	This work
	pMYC20Cys_v4ΔcysQ	pMYC20Cys_v2 ∆cysQ	This work
	pMYC20Cys_v2ΔcysJampR	pMYC20Cys_v2 ∆cysJ bla	This work
	pMYC20Cys_v4ΔcysJ	pMYC20Cys_v2 ∆cysJ
	pMYC20Cys_v4ΔcysJΔAMDHampR	pMYC20Cys_v2 ∆cysJ ∆AMDH (cysH) bla	This work
	pMYC20Cys_v4ΔcysJΔAMDH	pMYC20Cys_v2 ∆cysJ ∆AMDH (cysH)	This work
	pMYC20Cys_v2ΔcysBampR	pMYC20Cys_v2 ∆cysB bla	This work
	pMYC20Cys_v4ΔcysB	pMYC20Cys_v2 ∆cysB	This work
	pMYC20Cys_v2ΔcysRampR	pMYC20Cys_v2 ∆cysR bla	This work
	pMYC20Cys_v4ΔcysR	pMYC20Cys_v2 ∆cysR	This work
	pMYC20Cys_v2ΔcysCampR	pMYC20Cys_v2 ∆cysC bla	This work
	pMYC20Cys_v4ΔcysC	pMYC20Cys_v2 ∆cysC	This work
	pET-28bcysJ	PCR-amplified cysJ from Cbv34 cloned into pET-28b	This work
	pHisSUMOTEVcysH	PCR-amplified cysH from Cbv34 cloned into pHisSUMOTEV	This work
	pHisSUMOTEVcysHDAMDH	PCR-amplified cysHDAMDH from pMYC20Cys_v2cysHDAMDH cloned into pHisSUMOTEV	This work
	pHisSUMOTEVcysB	PCR-amplified cysB from Cbv34 cloned into pHisSUMOTEV	This work
	pETduet-1cysA	PCR-amplified cysA from Cbv34 cloned into pETduet-1	This work
	pETduet-1cysA cysK-M1	PCR-amplified cysK-M1 from Cbv34 cloned into pETduet-1cysA	This work
	pETduet-1cysAcysK-M2	PCR-amplified cysK-M2 from Cbv34 cloned into pETduet-1cysA	This work
	pETduet-1cysA cysK-M3	PCR-amplified cysK-M3 from Cbv34 cloned into pETduet-1cysA	This work
	pETduet-1cysA cysK-M4	PCR-amplified cysK-M4 from Cbv34 cloned into pETduet-1cysA	This work
	pETduet-1cysA cysG-M5	PCR-amplified cysK-G5 from Cbv34 cloned into pETduet-1cysA	This work
	pETduet-1cysA cysG-M6	PCR-amplified cysK-G6 from Cbv34 cloned into pETduet-1cysA	This work

## Sheet: Supplementary Data 3
	Oligonucleotide	Sequence (5’-3’)
	K-rpsLF	TAGCTACCCGCCCGAGCTGGCGAGGAAGGTGGCGGAGCTCAGCCGGGAGCCGAGACCGGCCTGGTGATGATGGCGGGATCGTTGTAT
	K-rpsLR	CGAGCCCCCAGCGTCGCGCACATGAACTCTATGACCTTCTGGTGACGCTGCGAGACCGGCCTTACTTAACGGAGAACCATTAA
	K-rpsLF_v2_SDM	GATTAGCTACCCGCCCGCGCTGGCG
	K-rpsLR_v2_SDM	CGCCAGCGCGGGCGGGTAGCTAATC
	Mx8-attP-up2	CGACGGTGCCGACAAATAC
	Mx8-attB-up2	GCGCACTGGACCATCACGTC
	Mx8-attP-down	GGCTTGTGCCAGTCAACTGCG
	Mx8-attB-down	CGGATAGCTCAGCGGTAGAG
	5-PcysH-X-KO	AGCGCCCTTCTCTCCTATCCGGGGATCAAGGAATGCATCGTCGATGTGGCGAGACCGACGAAAGGGCCTCGTGATAC
	3-PcysH-X-KO	TCCGCGGAGACATAGTAGGCGACCAGCTGGGCTTCCGCCGAGCCCACCACCGAGACCTTACCAATGCTTAATCAGTGAG
	5-PcysQ-KO	ATCCGCAACGGGCGGCGTTCGCGCTTCGCGAATCCAGCCACGGACGCTGACGAGACCGACGAAAGGGCCTCGTGATAC
	3-PcysQ-KO	TTGCTGCATTGAAAGGGGAGCGAGCGCCTGCGGGCGCTGGTCGCGCGCGCTCAGCGAGACCTTACCAATGCTTAATCAGTGAG
	5-PcysB-KO	ACATGAGGCCGAAATCGCTACGGGAAGCCCTGACGCGCAGCAACTGCTGACGAGACCGACGAAAGGGCCTCGTGATAC
	3-PcysB-KO	TGCGTCCGCTCGTCGAGGCCGATGTTGTTGGGAAGTATCATGTTGTCTCCTCAGCGAGACCTTACCAATGCTTAATCAGTGAG
	5-PcysC-KO	TCGACACCAGGGCGTCGCAGGCTGCCGCTCCTGCGGTGGCGGGAGCGTAGCGAGACCGACGAAAGGGCCTCGTGATAC
	3-PcysC-KO	TTCCCACGAACTGCTCGCTCTTCTCCCGTCAACGATCCGACGGCTTCGTTCTACCGAGACCTTACCAATGCTTAATCAGTGAG
	5-PcysJ-KO	CGACGACGGCGCGTTTGCTGAAAGACCTTTGCCAGGGTGTGTACTTTTGACGAGACCGACGAAAGGGCCTCGTGATAC
	3-PcysJ-KO	CCGACTGTTTTGCGCAACGGCGAAAGCGACACCACCATCGAGCCCGGCCCTCAACGAGACCTTACCAATGCTTAATCAGTGAG
	5-PcysR-KO	GCACCCCCGGTGTGCCCCAGGGATACCTGGTGCACGGAGTCAAGCGCTGACGAGACCGACGAAAGGGCCTCGTGATAC
	3-PcysR-KO	TAGCTGAAAAATTTACTCTCCGGCACTCTCATGTTCCTGGGTCTGCGGGCTCAGCGAGACCTTACCAATGCTTAATCAGTGAG
	CysJ for	TATCATATGACCGGTAATTTGGATAGCGCGG
	CysJ rev	TATGGA-TCCTTACGAGCGCCCTGAGTTCGTTGC
	CysH for	TATCCATGGACAATCGAGAGATCGC
	CysH rev	TATGGATCCTTATCCCCTGTATGCAGGCG
	CysB for	TATCCATGGGTACGCCAGCAGCAGG
	CysB rev	TATGGATCCCTACGCTCCCGCCACCGCAG
	CysA for	TATCATATGAGCATGAACGGGGACG
	CysA rev	TATAGATCTTCAGCAGTTGCTGCGCG
	CysK1 for	TATGGATCCGGAAAACCTGTATTTTCAGGGCATGCTGCTGGAGGGAGAGCT
	CysK1 rev 1	TATAAGCTTTCACTGCGTCCGCTCGACC
	CysK1 rev 1/2	TATAAGCTTTCACGGCACAACGTTGGAGAGC
	CysK2 for 0	TATGGATCCGGAAAACCTGTATTTTCAGGGCGAGATTCCGCTCTCCTACCTGC
	CysK2 for 1/2	TATGGATCCGGAAAACCTGTATTTTCAGGGCGTCGAGCGGACGCAGG
	CysK2 rev 1	TATAAGCTTTCACTCGGTGTTCCCCGACG
	CysK2 rev 1/2	TATAAGCTTTCACGACGGAGCGAGGGC
	CysK3 for 0	TATGGATCCGGAAAACCTGTATTTTCAGGGCGCGGTGCTCTCGTTCG
	CysK3 for 1/2	TATGGATCCGGAAAACCTGTATTTTCAGGGCAACACCGAGGCGGTGCT
	CysK3 rev 1	TATAAGCTTCCGATGGATCGACGACAC
	CysK3 rev 1/2	TATAAGCTTTCCGGTCCGCTCCACC
	CysK4 for 0	TATGGATCCGGAAAACCTGTATTTTCAGGGCCCGCTGCCTCTGGCGTA
	CysK4 for 1/2	TATGGATCCGGAAAACCTGTATTTTCAGGGCGTGGAGCGGACCGGAC
	CysK4 rev	TATAAGCTTTCACCGAGCCCCCAGC
	CysG5 for	TATGGATCTGGAAAACCTGTATTTTCAGGGCATGGCCACCAAATTGTCTGACTTC
	CysG5 rev 1	TATAAGCTTTCACATGCTGATCAGCCTCTGCG
	CysG6 for 0	TATGGATCCGGAAAACCTGTATTTTCAGGGCGCGCTTCCGCTGTCGC
	CysG6 rev	TATAAGCTTTCACGAAGCTCGCGTCCTC

## Sheet: Supplementary Data 4
	Compound	Linker	R1	R2	R3	calculated m/z [M+H]+	measured	ret. Time [min]	Fragment a		Fragment b		Fragment c
							m/z [M+H]+		m/z		m/z		m/z
									calculated	measured	calculated	measured	calculated	measured
	natural cystobactamid derivatives
	Cys449	-	iPrO	H	H	450.166	450.167	9.15	-	-	-	-	-	-
	Cys507	-	iPrO	iPrO	H	508.208	508.207	10.09	-	-	-	-	-	-
	Cys871	B	iPrO	iPrO	H	872.289	872.293	11.43	269.056	269.057	484.126	484.127	677.2	677.201
	Cys861-1	E	iPrO	H	H	862.268	862.266	8.58		269.055	532.147	532.145	725.221	725.218
	Cys861-2	A	iPrO	H	H		862.267	10.01		269.055		532.144		725.218
	Cys877-1	E	EtO	MeO	H	878.263	878.261	8.12		269.055		532.145	711.205	711.203
	Cys877-2	A	EtO	MeO	H		878.262	9.58		269.055		532.145		711.202
	Cys891-1a	E	EtO	EtO	H	892.278	892.277	8.41		269.055		532.145		711.203
	Cys891-1b	E	iPrO	MeO	H		892.277	8.54		269.055		532.145	725.221	725.218
	Cys891-2a	A	EtO	EtO	H		892.277	9.9		269.055		532.145	711.205	711.202
	Cys891-2b	A	iPrO	MeO	H		892.277	10.05		269.055		532.145	725.221	725.218
	Cys905-1a	E	iPrO	EtO	H	906.294	906.293	8.65		269.056		532.145		725.219
	Cys905-1b	E	EtO	iPrO	H		906.294	8.83		269.055		532.145	711.205	711.203
	Cys905-2a	A	EtO	iPrO	H		906.292	10.18		269.055		532.144		711.203
	Cys905-2b	A	iPrO	EtO	H		906.293	10.4		269.055		532.145	725.221	725.218
	Cys919-1	E	iPrO	iPrO	H	920.31	920.309	9.06		269.055		532.145		725.219
	Cys919-2	A	iPrO	iPrO	H		920.31	10.67		269.055		532.145		725.218
	Cys933-1a	E	iPrO	1-MePrO	H	934.325	934.323	9.2		269.055		532.145		725.218
	Cys933-1b	E	1-MePrO	iPrO	H		934.324	9.25		269.055		532.145	739.236	739.235
	Cys933-2b1	A	iPrO	1-MePrO	H		934.324	9.42		269.055		532.145	725.221	725.217
	Cys933-2b2	A	1-MePrO	iPrO	H		934.324	9.47		269.055		532.144	739.236	739.233
	Cys935-1	E	iPrO	iPrO	OH	936.305	936.304	9.58		269.056		532.144	725.221	725.22
	Cys935-2	A	iPrO	iPrO	OH		936.304	11.38		269.055		532.145		725.218
	unnatural cystobactamid derivatives
	Cys905-1c	G	iPrO	iPrO	H	906.294	906.3	8.77	269.056	269.058	518.131	518.134	711.205	711.209
	Cys905-2c	F	iPrO	iPrO	H		906.301	10.3		269.058		518.134		711.209
	Cys905-2d	?	iPrO	iPrO	H		906.293	10.24		269.055		518.13		711.202
	Cys905-2e	?	iPrO	iPrO	H		906.292	11.15
	Cys919-2b1	A	iPrO	1-MePrO	H	920.306	920.308	10.45		269.055		518.131		711.202
	Cys919-2b2	A	iPrO	1-MePrO	H	920.306	920.309	10.67		269.056		518.129		711.204
	Cys889-1a	I	iPrO	iPrO	H	890.299	890.303	8.88		269.057	502.136	502.137	695.21	695.212
	Cys889-2a	H	iPrO	iPrO	H		890.303	10.44		269.057		502.137		695.211
	Cys889-1b	E	iPrO	iPrO	H	890.336	890.34	7.98	239.082	239.082	502.173	502.174	695.247	695.248
	Cys889-2b	A	iPrO	iPrO	H		890.339	9.38		239.082		502.173		695.247
