# Supplementary material for: In vivo and in vitro reconstitution of unique key steps in cystobactamid antibiotic biosynthesis
Source: Nat Commun. 2021 Mar 16;12:1696. doi: 10.1038/s41467-021-21848-3 (PMC7966384; doi:10.1038/s41467-021-21848-3)
Supplement: Supplementary file 6 — Source Data [file 41467_2021_21848_MOESM6_ESM.xlsx]

## Sheet: Supplementary Figure 1a
	For the Dotplot image creation only nucleotides 3,029 to 55,024 from the native cystobactamid biosynthetic gene cluster (originating from Cystobacter velatus Cbv34; GenBank accession KP836244.2) were used
	GTAGACGCCGCGGCTCAGAGGGCGGTGCCGCAGTGCTTGCAGTGGTGCGCGTCCAGGTCGTGGCCCTGCAGGCCGCAGCCGGGACAGGCGCGCGGGTCGATGGCGTGCTGCCGGGTCGCCTGGGCGAGCTCCACGGACACGATGCCCGTGGGCACCGCGAGGATGCCGTAGCCCATGATCATCAACACCGAGGCGATGAACTGTCCGGGCACCGTCTTGGGCGAGAGGTCTCCGTAGCCCACCGTGGTCATCGTCACGATGGCCCAATACATCCCCCGCGGGATGCTGTCGAAGCCGTTGGCGCGCCCCTCCACCATGTACATCACCGCGCCCATGATGACGACCGTGCTCAGCACCGCCCCGAGGAAGACGATGATCTTCCGCCGACTGGCCCGGAGC…
	GAGCCGGACCTGTCGAGCAGCCGAGAGGAGTACGTCGCGCCCCACGGCGAGGTCGAGCGGAAGCTGGCGGAAATCTTCGGCAACCTCCTGGGGCTCGAACATGTCGGCGTCCACGACAACTTCTTCAGCCTCGGCGGGCACTCCCTCCTGGCTTCCCAGCTGATTTCGCGCATACGGGCGACCTTCCGCGTGGAAGTGGCGATGGCCACGGTGTTCGAGTCCCCCACGGTGGAGCCGCTCGCCCGCCACATCGAGGAGAAGCTCAAGGACGAGTCTCGGGTCCAGCTCTCCAACGTTGTGCCGGTCGAGCGGACGCAGGAGATTCCGCTCTCCTACCTGCAGGAGCGGCTGTGGTTCGTGCACGAGCACATGAAGGAGCAGCGGACCAGCTATAACATC…

## Sheet: Supplementary Figure 1b
	For the Dotplot image creation only nucleotides 30,450 to 44,084 (cysK gene) from the native cystobactamid biosynthetic gene cluster (originating from Cystobacter velatus Cbv34; GenBank accession KP836244.2) were used
	ATGCTGCTGGAGGGAGAGCTGGAGGGGTACGAGGACGGGTTGGAACTGCCGTACGACTTCCCGCGGACGTCGAATAGGGCGTGGAGAGCGGCGACGTTCCAGCATAGCTACCCGCCCGCGCTGGCGAGGAAGGTGGCGGAGCTCAGCCGGGAGCAGCAGTCCACGCTGTTCATGAGCCTGGTGGCGAGCCTGGCGGTGGTGTTGAACCGGTACACGGGCCGCCAGGACCTGTGCATCGGGACGACGGTGGCGGGCCGAGCGCAGGTGGGGGCGTTGGGGGATCTGAGCGGGTCCACCGTCGACATCCTCCCGCTGAGGCTGGACCTGTCGGGCGCCCCGAGCCTTCACGAGGTGCTGCGGAGGACGAAGGCGGTGGTGCTGGAGGGATTCGAGCACGAG…

## Sheet: Supplementary Figure 3
	Sequence of pMYC (GenBank accession MT572316)
	GTTAACTAATGCGCTAGCCCACAGCTTTTCAATTCAATTCATCATTTTTTTTTTATTCTTTTTTTTGATTTCGGTTTCTTTGAAATTTTTTTGATTCGGTAATCTCCGAACAGAAGGAAGAACGAAGGAAGGAGCACAGACTTAGATTGGTATATATACGCATATCTAGTGTTGAAGAAACATGAAATTGCCCAGTATTCTTAACCCAACTGCACAGAACAAAAACCTGCAGGAAACGAAGATAAATCATGTCGAAAGCTACATATAAGGAACGTGCTGCTACTCATCCTAGTCCTGTTGCTGCCAAGCTATTTAATATCATGCACGAAAAGCAAACAAACTTGTGTGCTTCATTGGATGTTCGTACCACCAAGGAATTACTGGAGTTAGTTGAAGCAT…
	Sequence of pMYC20 (GenBank accession MT572317)
	GTTAACTAATGCGCTAGCCCACAGCTTTTCAATTCAATTCATCATTTTTTTTTTATTCTTTTTTTTGATTTCGGTTTCTTTGAAATTTTTTTGATTCGGTAATCTCCGAACAGAAGGAAGAACGAAGGAAGGAGCACAGACTTAGATTGGTATATATACGCATATCTAGTGTTGAAGAAACATGAAATTGCCCAGTATTCTTAACCCAACTGCACAGAACAAAAACCTGCAGGAAACGAAGATAAATCATGTCGAAAGCTACATATAAGGAACGTGCTGCTACTCATCCTAGTCCTGTTGCTGCCAAGCTATTTAATATCATGCACGAAAAGCAAACAAACTTGTGTGCTTCATTGGATGTTCGTACCACCAAGGAATTACTGGAGTTAGTTGAAGCAT…
	Sequence of pMYC21 (GenBank accession MT572318)
	GTTAACTAATGCGCTAGCCCACAGCTTTTCAATTCAATTCATCATTTTTTTTTTATTCTTTTTTTTGATTTCGGTTTCTTTGAAATTTTTTTGATTCGGTAATCTCCGAACAGAAGGAAGAACGAAGGAAGGAGCACAGACTTAGATTGGTATATATACGCATATCTAGTGTTGAAGAAACATGAAATTGCCCAGTATTCTTAACCCAACTGCACAGAACAAAAACCTGCAGGAAACGAAGATAAATCATGTCGAAAGCTACATATAAGGAACGTGCTGCTACTCATCCTAGTCCTGTTGCTGCCAAGCTATTTAATATCATGCACGAAAAGCAAACAAACTTGTGTGCTTCATTGGATGTTCGTACCACCAAGGAATTACTGGAGTTAGTTGAAGCAT…

## Sheet: Supplementary Figure 9a
	Protein sequence of AlbIV:
	MNETATVTKATLSSAKASITPACVHQWFEAQVSSTPDAPAAFLGERRMSYGQLNTRANRLARLLQSQGVGPGARVAVWMNRSPECLAALLAVMKAGAAYVPIDLSLPIRRVQYILQDSQARLVLVDDEGQGRLDELELGAMTAVDVCGTLDGDEANLDLPCDPAQPVYCIYTSGSTGSPKGVLVRHSGLANYVAWAKRQYVTADTTSFAFYSSLSFDLTVTSIYVPLVAGLCVHVYPEQGDDVPVINRVLDDNQVDVIKLTPSHMLMLRNAALATSRLKTLIVGGEDLKAAVAYDIHQRFRRDVAIYNEYGPTETVVGCAIHRYDPATEREGSVPIGVPIDHTSLHLLDERLQPVAPGEVGQIHIGGAGVAIGYVNKPEITDAQFIDNPFEGSGRLYAS…
	Protein sequence of CysH:
	MDNREIAPTQSARTRDAYTAVPPAKAEYPSDVCVHQLFELQADRIPDAVAARAGNESLTYRELNFRANQLARYLVAKGVVPRGSVAVLMNRTPACLVSLLAIIKAGAAYVPVDAGLPAKRVDYILTDSGATCVLTDRETRSLLDEPRSASTLVIDVDDPSIYSGETSNLGLAVDPEQQVYCIYTSGSTGLPKGVMVQHRALMNYVWWAKKQYVTDAVESFALYSSLSFDLTVTSIFVPLISGRCIDVYPDLGEDVPVINRVLEDNKVDVVKLTPAHLALLRNTDLSQSRLKVLILGGEDLRAETAGDVHKRLDGRAVIYNEYGPTETVVGCMIHRYDPAVDLHGSVPIGVGIDNMRIYLLDDRRRPVKPGEVGEIYIGGDGVTLGYKDKPQVTADHFIS…

## Sheet: Supplementary Figure 10a
	[Cystobacter velatus Cbv34]_CysH_AMDH_domain protein sequence:	STKTAQSQAAAQLTYCTKCGLASSFPNTTYSAEGVCNHCEAFDKYRSVVDDYFSTMDELQSIVTEMKSIHNSKYDCIVALSGGKDSTYALCRMIETGARVLAFTLDNGYISEEAKQNINRVVARLGVDHRYLSTGHMKEIFVDSLKRHSNVCNGCFKTIYTFAINLAQEVGVKHVVMGLSKGQLFETRLSALFRTSTFDNAAFEKSLVDARKIYHRIDDAVSRLLDTTCVKNDKVIENIRFVDFYRYCHASRQEMYDYIQERVGWARPIDTGRSTNCLLNDVGIYVHNKERRYHNYSLPYSWDVRMGHISREEAMRELDDSADIDVERVEGIIKDLGYELNDQ
	[Robiginitomaculum_sp.]_PHR62283.1
	[Tropicimonas_sediminicola]_WP_089234808.1
	[Leptolyngbya_sp._Heron_Island_J]_WP_023070733.1
	[Algoriphagus_halophilus]_WP_074224043.1
	[Confluentibacter_sp._3B]_PKQ44143.1
	[Arenibacter_sp._AK53]_WP_086478236.1
	[Kriegella_aquimaris]_WP_089884457.1
	[Arenibacter_certesii]_WP_026813687.1
	[Arenibacter_latericius]_WP_026810787.1
	[Pricia_antarctica]_WP_091870771.1
	[Gelidibacter_algens]_WP_066429701.1
	[Zobellia_uliginosa]_WP_038233587.1
	[Flavobacteriaceae_bacterium]_WP_100868958.1
	[Pseudozobellia_thermophila]_WP_072994154.1
	[Lewinella_marina]_WP_099106946.1
	[Lewinella_nigricans]_WP_099148200.1
	[Verrucomicrobiae_bacterium_DG1235]_WP_008102120.1
	[Candidatus_Thiomargarita_nelsonii]_OAD19576.1
	[Gemmatimonadetes_bacterium]_OLC11591.1
	[Gemmatimonadetes_bacterium]_OLC86088.1
	[Microvirga_flocculans]_WP_084021052.1
	[Bradyrhizobium_jicamae]_WP_083519209.1
	[Microvirga_lotononidis]_WP_009491688.1
	GenBank accession codes are highlighted in red
